# Supplementary material for: EBF1 Negatively Regulates Brassinosteroid-Induced Apical Hook Development and Cell Elongation through Promoting BZR1 Degradation
Source: Int J Mol Sci. 2022 Dec 14;23(24):15889. doi: 10.3390/ijms232415889 (PMC9785488; doi:10.3390/ijms232415889)
Supplement: Supplementary file 1 [file ijms-23-15889-s001.zip]

Archive with 1 entries (1 files):
- ijms-2046697-supplementary.pdf
